# Supplementary material for: Precipitating Factors, Complications, and Outcomes of Diabetic Ketoacidosis (DKA) in Adults and Pediatrics: A Descriptive Study from Two Tertiary Centers in Riyadh, Saudi Arabia
Source: J Clin Med. 2025 Nov 30;14(23):8505. doi: 10.3390/jcm14238505 (PMC12693036; doi:10.3390/jcm14238505)
Supplement: Supplementary file 1 [file jcm-14-08505-s001.zip]

Archive with 1 entries (1 files):
- jcm-3978264-supplementary.pdf
